# Supplementary material for: Sak and Sak4 recombinases are required for bacteriophage replication in Staphylococcus aureus
Source: Nucleic Acids Res. 2017 May 5;45(11):6507–19. doi: 10.1093/nar/gkx308 (PMC5499656; doi:10.1093/nar/gkx308)
Supplement: Supplementary Data [file gkx308_Supp.zip]

Archive with 2 entries (2 files):
- nar-03563-v-2016-File007.pdf
- nar-03563-v-2016-File008.pdf
